# Supplementary material for: Development of Novel Imipridones with Alkyne- and Triazole-Linked Warheads on the Tricyclic Skeleton, Showing Superior Ability to Eradicate PANC-1 and Fadu Cells Compared to ONC201
Source: Int J Mol Sci. 2024 Dec 7;25(23):13176. doi: 10.3390/ijms252313176 (PMC11642016; doi:10.3390/ijms252313176)
Supplement: Supplementary file 1 [file ijms-25-13176-s001.zip]

Archive with 1 entries (1 files):
- ijms-3298738-supplementary.pdf
